# Supplementary material for: Factors Affecting Korean Medicine Health Care Use for Functional Dyspepsia: Analysis of the Korea Health Panel Survey 2017
Source: Healthcare (Basel). 2022 Jun 25;10(7):1192. doi: 10.3390/healthcare10071192 (PMC9320755; doi:10.3390/healthcare10071192)
Supplement: Supplementary file 1 [file healthcare-10-01192-s001.zip]

Archive with 1 entries (1 files):
- healthcare-1771367-SI.pdf
